# Supplementary material for: Assessment of Genetic Diversity and Genetic Structure of Saussurea medusa (Asteraceae), a “Sky Island” Plant in the Qinghai–Tibet Plateau, Using SRAP Markers
Source: Plants (Basel). 2023 Jun 27;12(13):2463. doi: 10.3390/plants12132463 (PMC10346629; doi:10.3390/plants12132463)
Supplement: Supplementary file 1 [file plants-12-02463-s001.zip › Table S1.xlsx]

## Sheet: Sheet1
Table S1. The tri-matrix of genetic distance (gd) of 20 S. medusa populations.
Pop ID	JYL	GSKY	MY	NCE	DBSS	SJC	NQY	WRG	GRD	DDSN	HLSO	SNK	BYBC	YNG	RSDB	BSS	HLHQ	DTYK	GJS	LMX
JYL	0
GSKY	128.516	0
MY	156.125	171.783	0
NCE	139.445	130.211	147.792	0
DBSS	144.696	144.223	160.957	132.571	0
SJC	147.219	149.008	162.546	142.367	149.857	0
NQY	154.625	158.07	184.004	153.508	158.714	129.094	0
WRG	150.05	156.167	173.031	157.4	157.081	131.329	123.537	0
GRD	130.344	141.195	160.171	145.758	151.661	130.492	132.055	137.537	0
DDSN	144.192	156.542	161.062	156.1	162.09	148.771	132.554	126.467	129.529	0
HLSO	149.711	163.922	166.808	158.367	161.75	141.352	142.172	129.483	135.625	131.083	0
SNK	150.656	158.547	158.146	157.156	164.455	143.359	144.969	137.512	138.695	130.988	127.727	0
BYBC	149.133	156.805	158.721	154.664	163.518	142.734	148.078	131.279	140.586	134.104	125.438	116.891	0
YNG	154.35	163.25	171.12	157.238	162.443	152.65	145.225	129.96	142.5	125.36	125.138	130.575	122.25	0
RSDB	147.637	161.175	160.58	160.562	164.186	139.463	134.363	131.007	130.988	120.94	128.125	121.2	116.787	120.3	0
BSS	162.558	167.708	168.733	162.933	162.919	148.246	143.946	139.338	138.671	136.978	134.758	145.521	140.696	132.493	132.513	0
HLHQ	149.156	157.609	156.762	153.914	159.83	148.836	149.57	142.012	144.453	125.438	133.062	135.305	118.219	120.85	129.65	138.188	0
DTYK	151.33	157.312	159.819	155.607	162.929	143.607	145.955	138.095	138.893	144.229	121.625	135.562	124.795	124.586	133.971	132.124	118.375	0
GJS	150.398	163.844	160.329	159	158.098	152.859	155.859	141.887	144.414	133.221	135.68	140.695	134.617	134.662	134.787	122.654	130.625	121.509	0
LMX	151.469	157.484	160.196	154.164	153.42	145.133	136.469	129.137	137.445	124.754	129.062	131.961	127.719	124.875	119.463	133.113	117.438	135.134	124	0
