# Supplementary material for: Assessment of Genetic Diversity and Genetic Structure of Saussurea medusa (Asteraceae), a “Sky Island” Plant in the Qinghai–Tibet Plateau, Using SRAP Markers
Source: Plants (Basel). 2023 Jun 27;12(13):2463. doi: 10.3390/plants12132463 (PMC10346629; doi:10.3390/plants12132463)
Supplement: Supplementary file 1 [file plants-12-02463-s001.zip › Table S2.xlsx]

## Sheet: Sheet1
Table S2. The tri-matrix of geographic distance (ggd/km) of 20 S. medusa populations.
Pop ID	JYL	GSKY	MY	NCE	DBSS	SJC	NQY	WRG	GRD	DDSN	HLSO	SNK	BYBC	YNG	RSDB	BSS	HLHQ	DTYK	GJS	LMX
JYL	0
GSKY	38.5773	0
MY	165.994	127.885	0
NCE	78.5337	40.9508	87.5121	0
DBSS	68.5955	38.296	116.214	46.5265	0
SJC	29.9534	68.1451	195.872	108.459	93.7906	0
NQY	74.6073	81.9948	187.292	113.878	71.7601	75.9428	0
WRG	53.1949	84.391	209.986	124.982	97.9344	33.2459	54.0487	0
GRD	65.4295	90.0612	210.809	128.962	95.545	51.6145	38.3823	20.0342	0
DDSN	77.2171	111.635	238.264	152.52	126.692	50.2591	76.5959	28.7621	38.2141	0
HLSO	276.858	314.485	442.328	355.224	332.136	246.913	273.556	234.234	238.856	205.474	0
SNK	162.074	199.922	327.807	240.532	219.591	132.12	167.348	122.013	130.012	93.5886	114.867	0
BYBC	234.046	272.186	400.007	312.58	292.307	204.138	238.073	194.616	201.603	166.044	46.8259	72.7327	0
YNG	158.679	195.783	323.473	236.656	213.148	128.892	157.666	115.214	121.211	86.459	119.127	15.1763	80.4476	0
RSDB	228.911	266.313	394.085	307.127	283.594	199.007	225.501	185.699	190.439	156.941	48.5445	67.5515	24.7663	70.6739	0
BSS	326.596	353.199	464.847	390.434	350.09	303.055	278.332	273.436	263.437	253.299	188.516	218.424	208.397	207.594	185.307	0
HLHQ	315.944	346.484	465.197	385.733	349.035	289.701	278.169	263.247	256.781	239.49	139.382	187.377	164.506	179.064	143.22	51.8074	0
DTYK	491.686	521.2	636.504	559.728	521.02	465.781	449.37	438.755	431.17	415.54	278.937	358.825	318.947	352.382	303.545	172.767	176.161	0
GJS	213.228	233.119	336.364	267.091	223.948	195.786	153.219	162.89	147.811	151.91	213.911	167.741	203.824	152.659	180.322	131.486	147.569	304.163	0
LMX	198.355	228.741	349.004	268.204	232.832	172.793	163.308	145.502	139.269	122.556	137.088	96.6575	124.095	82.8287	100.688	132.441	117.796	293.332	79.7297	0
