# Supplementary material for: Assessment of Genetic Diversity and Genetic Structure of Saussurea medusa (Asteraceae), a “Sky Island” Plant in the Qinghai–Tibet Plateau, Using SRAP Markers
Source: Plants (Basel). 2023 Jun 27;12(13):2463. doi: 10.3390/plants12132463 (PMC10346629; doi:10.3390/plants12132463)
Supplement: Supplementary file 1 [file plants-12-02463-s001.zip › Table S3.xlsx]

## Sheet: Sheet1
Table S3. The climatic variable data for the 20 sampling points.
Pop ID	win (m/s)	pre (mm)	vapr (kPa)	sra (kJ/m2·day)	tav (℃)	tmin (℃)	tmax (℃)
JYL	3.7153	482	0.343	91856	-3.3757	-23.94	14.004
GSKY	3.97	533	0.3395	89216	-4.736	-24.192	12.008
MY	3.4273	504	0.4261	86720	-2.1513	-19.832	13.312
NCE	3.9313	530	0.3591	89000	-5.413	-24.4	11.98
DBSS	3.4393	524	0.3685	89525	-3.0587	-22.776	13.844
SJC	3.682	472	0.3306	92133	-3.2517	-23.836	13.964
NQY	3.5667	472	0.3292	90991	-3.3823	-23.396	12.896
WRG	3.887	456	0.315	92534	-3.836	-24.18	12.932
GRD	3.7467	455	0.3164	92102	-3.5877	-23.948	13.016
DDSN	3.8713	452	0.3023	92371	-4.3833	-24.292	12.772
HLSO	4.2193	325	0.2621	95628	-4.3003	-25.688	13.68
SNK	4.0853	407	0.2787	94264	-4.7293	-25.328	12.812
BYBC	4.5497	378	0.2594	94516	-6.342	-27.368	11.652
YNG	3.7583	395	0.2867	94552	-3.733	-24.964	14.04
RSDB	4.34	352	0.2664	95698	-5.0797	-26.132	12.936
BSS	3.5367	248	0.257	95704	-2.1837	-22.912	15.728
HLHQ	4.3137	308	0.2338	93992	-6.3617	-27.084	11.78
DTYK	4.084	151	0.214	96841	-3.3137	-24.368	15.096
GJS	3.283	300	0.2904	94371	-1.6523	-22.196	15.344
LMX	4.0893	366	0.2641	93986	-5.1937	-25.664	12.136
